# Supplementary material for: Bacterial community colonization with minimal alteration of plastics in suboxic sediments from a marine methane seep
Source: Appl Environ Microbiol. 2026 Jun 4;92(7):e02490-25. doi: 10.1128/aem.02490-25 (PMC13390349; doi:10.1128/aem.02490-25)
Supplement: Additional supplemental tables — Tables S5 to S7. [file aem.02490-25-s0002.xlsx]

## Sheet: Table S5
Table S5. The p values of pairwise statistical comparisons of of FTIR spectra of the representative peaks (Table 2) among different conditions a
EVOH1	Wavenumber (cm⁻¹)	104d vs 180d	104d vs ab	104d vs pris	180d vs ab	180d vs pris	ab vs pris
	833			0.01	0.01	0.01	0.01
	1084			0.01	0.01	0.01	0.01
	1330		0.01	0.01	0.01	0.01	0.01
	1435		0.01	0.01	0.01	0.01	0.01
	2855		0.01	0.01	0.01	0.01	0.01
	2928		0.01	0.01	0.01	0.01	0.01
	3346		0.01	0.01	0.01	0.01	0.01
EVOH2	Wavenumber (cm⁻¹)	104d vs 180d	104d vs ab	104d vs pris	180d vs ab	180d vs pris	ab vs pris
	833	0.02	0.01	0.01	0.01	0.01
	1084	0.02	0.04	0.01	0.01	0.01	0.01
	1330			0.01	0.01	0.01	0.01
	1435	0.04		0.01	0.01	0.01	0.01
	2855		0.02	0.01		0.01	0.01
	2928			0.01		0.01	0.01
	3346			0.01		0.01	0.01
EVOH3	Wavenumber (cm⁻¹)	104d vs 180d	104d vs ab	104d vs pris	180d vs ab	180d vs pris	ab vs pris
	833		0.01	0.01	0.01	0.01
	1084	0.04	0.02	0.01	0.01	0.01	0.01
	1330	0.04		0.01	0.01	0.01	0.01
	1435	0.04		0.01	0.01	0.01	0.01
	2855	0.02		0.01	0.01	0.01	0.01
	2928	0.02		0.01	0.01	0.01	0.01
	3346	0.02		0.01	0.01	0.01	0.01
PET	Wavenumber (cm⁻¹)	104d vs 180d	104d vs ab	104d vs pris	180d vs ab	180d vs pris	ab vs pris
	730					0.02
	1100				0.01	0.02
	1245				0.01	0.02
	1510				0.02	0.02	0.01
	1715				0.02	0.04
CA	Wavenumber (cm⁻¹)	104d vs 180d	104d vs ab	104d vs pris	180d vs ab	180d vs pris	ab vs pris
	1050	0.04		0.04	0.02	0.01
	1240			0.01		0.01	0.01
	1370					0.04	0.01
	1750					0.04	0.01
a The conditions pris, ab, 104d and 180d represent pristine, abiotic (90 days), T3 (104 days) and T4 (180 days). Only significant values (p<0.05) were shown.

## Sheet: Table S6
Table S6. Plastic, glass, sediments, seawater and scraping samples for bacterial community analysis in this study
Sample ID	Sample Type	Sampling Site	Sampling Timea	DNA Concentration (ng/uL)b	Chao1	SourceTracker Predictions			The Relative Abundance of Top 20 Abundant Bacterial Genera in All Samples																				The Relative Abundance of Top 20 Core Bacterial Genera on Substrates																				Biodegrader Speciesc
						Sediment	Seawater	Unknown	Corynebacterium	Cocleimonas	Desulfococcus	Candidatus Portiera	Sulfurimonas	Sphingopyxis	Ralstonia	Delftia	Octadecabacter	SargSea-WGS	Propionibacterium	Synechococcus	so4B24	Propionigenium	Polaribacter	Methylobacterium	Planctomyces	Flavobacterium	Brevundimonas	Mariprofundus	Cocleimonas	Desulfococcus	Sulfurimonas	SargSea-WGS	so4B24	Candidatus Portiera	Polaribacter	Desulfocapsa	Ulvibacter	Octadecabacter	Desulfosarcina	Lutimonas	HTCC	Arcobacter	Flavobacterium	Desulfobacter	Desulfotalea	Phaeobacter	Amaricoccus	Dinoroseobacter	Num
BSW121620	Seawater	Brian Seep	T0	46	1208				0	0.000136424	5.11592e-05	0.0350867	0.000358114	0	0	0	0.0118007	0.000588331	0	0.0522079	8.52653e-06	0.000426327	0.00214016	1.70531e-05	0.000358114	0.0104365	0	8.52653e-06																					1
TkWaterT0	Seawater	Tank	T0	3	1464				7.65946e-05	0.000159572	0.000127658	0.0460461	0.000159572	0	0	0	0.00691266	0.000734032	0	0.0307272	6.38288e-06	0.000165955	0.00134679	0	0.000695734	0.0155168	0	3.19144e-05																					0
T0A1	Biofilm	EVOH1	T0	0	1154	0.5571	0	0.4429	1.10617e-05	0.00920334	0.00328533	0.000226765	0.00768235	1.65926e-05	0	0	0.000636048	0.000199111	1.10617e-05	0.000248888	0.00025995	0.00313046	0.000918121	5.53085e-06	0.000525431	0.000110617	0	1.65926e-05	0.00920334	0.00328533	0.00768235	0.000199111	0.00025995	0.000226765	0.000918121	0.000536493	0.000564147	0.000636048	0.000420345	0.000442468	0.000431406	0.000591801	0.000110617	1.65926e-05	6.08394e-05	0.000365036	0.00032632	0.000503307	0
T0A2	Biofilm	EVOH1	T0	0	1767	0.6571	0.0015	0.3414	3.59253e-05	0.00927473	0.00529899	0.000143701	0.00589774	5.98756e-06	0	0	0.000275428	0.000185614	5.98756e-06	0.000131726	0.000263453	0.002407	0.000718507	0	0.000431104	4.79005e-05	0	0	0.00927473	0.00529899	0.00589774	0.000185614	0.000263453	0.000143701	0.000718507	0.000443079	0.000520918	0.000275428	0.000431104	0.00053888	0.000227527	0.00056283	4.79005e-05	2.39502e-05	0.000131726	0.000197589	0.000341291	0.000251477	0
T0A3	Biofilm	EVOH1	T0	1	1621	0.6481	0.0011	0.3508	1.49399e-05	0.00960135	0.00436742	0.000229078	0.00764423	9.95991e-06	0	0	0.000413336	0.000194218	4.97996e-06	0.000224098	0.000293817	0.00295809	0.000896392	0	0.000493016	8.46592e-05	0	9.95991e-06	0.00960135	0.00436742	0.00764423	0.000194218	0.000293817	0.000229078	0.000896392	0.000622494	0.000368517	0.000413336	0.000378477	0.000512935	0.000343617	0.000657354	8.46592e-05	3.48597e-05	0.000134459	0.000278878	0.000353577	0.000328677	0
T0B1	Biofilm	EVOH2	T0	0	731	0.5987	0.0026	0.3987	0	0.0103741	0.00333223	0.000248536	0.00744689	0	9.20505e-06	0	0.000487868	0.000322177	0	0.000276152	0.000331382	0.00258662	0.0012795	0	0.000497073	0.000174896	0	2.76152e-05	0.0103741	0.00333223	0.00744689	0.000322177	0.000331382	0.000248536	0.0012795	0.000607533	0.000625944	0.000487868	0.000405022	0.000607533	0.000294562	0.000533893	0.000174896	2.69197e-05	0.000193306	0.000349792	0.000349792	0.000552303	0
T0B2	Biofilm	EVOH2	T0	1	635	0.5396	0.0022	0.4582	0	0.00704637	0.00256933	8.82175e-05	0.00616419	0	0	1.10272e-05	0.000308761	0.000154381	0	0.000143353	0.000253625	0.00210619	0.000871147	0	0.000319788	0.000110272	0	3.30815e-05	0.00704637	0.00256933	0.00616419	0.000154381	0.000253625	8.82175e-05	0.000871147	0.000419033	0.000485196	0.000308761	0.000396979	0.000540332	0.00027568	0.000518278	0.000110272	1.10272e-05	7.71903e-05	0.000154381	0.000209516	0.000363897	0
T0B3	Biofilm	EVOH2	T0	0	1566	0.6563	0	0.3437	0	0.0104779	0.00419555	0.000137649	0.00758723	0	0	0	0.000567115	0.000308334	0	0.000209227	0.00042396	0.00293468	0.000902979	0	0.000506549	7.70836e-05	0	0	0.0104779	0.00419555	0.00758723	0.000308334	0.00042396	0.000137649	0.000902979	0.000523067	0.000627681	0.000567115	0.000407442	0.000616669	0.000429466	0.000616669	7.70836e-05	2.20239e-05	0.000115625	0.000418454	0.000456996	0.000468008	1
T0C1	Biofilm	EVOH3	T0	0	1740	0.7103	0.0032	0.2865	0.00067383	0.0114012	0.00428556	0.000592971	0.0191817	0.000467189	0	0	0.00124883	0.000970316	0.00030547	0.000269532	0.000916409	0.00295587	0.00268634	1.79688e-05	0.000718752	0.000341407	8.9844e-06	8.9844e-06	0.0114012	0.00428556	0.0191817	0.000970316	0.000916409	0.000592971	0.00268634	0.000727737	0.000916409	0.00124883	0.000197657	0.000583986	5.39064e-05	0.00103321	0.000341407	2.69532e-05	0.000260548	0.000404298	0.000206641	5.76425e-06	0
T0C2	Biofilm	EVOH3	T0	0	1690	0.6627	0	0.3373	2.6169e-05	0.00937372	0.00497734	0.000162248	0.0128542	5.23379e-06	0	0	0.000408236	0.000204118	0	0.000157014	0.000408236	0.00296756	0.00126134	0	0.000376833	0.000214586	0	0	0.00937372	0.00497734	0.0128542	0.000204118	0.000408236	0.000162248	0.00126134	0.000727497	0.00071703	0.000408236	0.000350664	0.000539081	0.000188417	0.000769368	0.000214586	4.71041e-05	0.00010991	0.000235521	0.000162248	0.000350664	0
T0C3	Biofilm	EVOH3	T0	0	2248	0.6651	0.0019	0.333	7.40045e-05	0.0086819	0.00546465	0.000183064	0.0143335	1.16849e-05	1.94749e-05	0	0.000447922	0.000334968	0	0.000112954	0.000506347	0.00277712	0.00109449	0	0.000638776	0.000206434	0	0	0.0086819	0.00546465	0.0143335	0.000334968	0.000506347	0.000183064	0.00109449	0.000697201	0.000697201	0.000447922	0.000412867	0.000482977	0.000397288	0.00120744	0.000206434	3.89498e-05	0.000112954	0.000245383	0.000144114	0.000163589	0
T0D1	Biofilm	PET	T0	0	2055	0.6472	0.0003	0.3525	9.73691e-06	0.0082569	0.00455687	0.000185001	0.00840782	9.73691e-06	0	0	0.000374871	0.00012658	2.43423e-05	0.000194738	0.000301844	0.00266304	0.000701057	0	0.000457635	0.00018987	0	4.86845e-06	0.0082569	0.00455687	0.00840782	0.00012658	0.000301844	0.000185001	0.000701057	0.00075461	0.000399213	0.000374871	0.000350529	0.00047224	0.000306713	0.000584215	0.00018987	2.43423e-05	0.000175264	0.000243423	0.000258028	0.000374871	2
T0D2	Biofilm	PET	T0	0	1506	0.5742	0	0.4258	0	0.00709948	0.00424046	0.000157378	0.00671041	4.3716e-06	0	0	0.000450275	0.000227323	4.3716e-06	0.000297269	0.00021858	0.00289837	0.000655741	0	0.000590167	6.99457e-05	0	8.74321e-06	0.00709948	0.00424046	0.00671041	0.000227323	0.00021858	0.000157378	0.000655741	0.000533336	0.000367215	0.000450275	0.000415302	0.000362843	0.000332242	0.000410931	6.99457e-05	2.62296e-05	0.000209837	0.000319127	0.000358472	0.000402188	0
T0D3	Biofilm	PET	T0	0	1887	0.6579	0.0026	0.3395	6.09113e-05	0.0102846	0.00538831	0.000192105	0.00975987	0	4.68549e-06	0	0.000576315	0.000220218	1.40565e-05	0.000140565	0.000412323	0.00301745	0.00103081	0	0.000431065	0.00014525	0	4.21694e-05	0.0102846	0.00538831	0.00975987	0.000220218	0.000412323	0.000192105	0.00103081	0.000871501	0.000618484	0.000576315	0.000566944	0.000651283	0.00038421	0.000595057	0.00014525	1.40565e-05	0.000229589	0.000257702	0.000309242	0.000473234	0
T0E1	Biofilm	Cellulose acetate	T0	0	1898	0.6373	0.0016	0.3611	0.000213074	0.00839412	0.00478177	0.000292357	0.0125912	4.9552e-05	0	0	0.000629311	0.000331999	9.91041e-05	0.000505431	0.000376596	0.00297808	0.00154107	0	0.000500476	0.00024776	0	0	0.00839412	0.00478177	0.0125912	0.000331999	0.000376596	0.000292357	0.00154107	0.000822564	0.0004757	0.000629311	0.000490565	0.000540117	0.000292357	0.000758146	0.00024776	1.98208e-05	0.000183343	0.000252715	0.000262626	0.000307223	0
T0E2	Biofilm	Cellulose acetate	T0	0	1689	0.6634	0	0.3366	0.000207457	0.0102103	0.00652649	0.000426128	0.0111018	0	0	0	0.00066162	0.000420521	0	0.000476591	0.000409308	0.00307822	0.00148584	0	7.28904e-05	0.000302775	0	0	0.0102103	0.00652649	0.0111018	0.000420521	0.000409308	0.000426128	0.00148584	0.0011326	0.000594337	0.00066162	0.000672834	0.000482198	0.000302775	0.000824222	0.000302775	2.80348e-05	0.000280348	0.000414914	0.000224278	0.000689655	1
T0E3	Biofilm	Cellulose acetate	T0	0	1085	0.5843	0	0.4157	0.000154732	0.00808643	0.00453432	0.000255644	0.00877264	3.36374e-05	0	0	0.000430559	0.000262372	0.000154732	0.000181642	0.000262372	0.00312828	0.0013455	0	0.000289282	0.000235462	0	0	0.00808643	0.00453432	0.00877264	0.000262372	0.000262372	0.000255644	0.0013455	0.000968758	0.000275827	0.000430559	0.000618928	0.000538199	0.000329647	0.000524744	0.000235462	6.72748e-06	0.000255644	0.000417104	0.000282554	0.000316192	0
T0F1	Biofilm	Glass	T0	0	1450	0.6811	0.0107	0.3082	0.000441949	0.01176	0.00728526	0.000863182	0.0121467	0	1.38109e-05	0	0.000359084	0.000296935	0	0.000559342	0.000324556	0.00271384	0.00125679	0	0.00030384	0.000421233	0	0	0.01176	0.00728526	0.0121467	0.000296935	0.000324556	0.000863182	0.00125679	0.000725073	0.000932237	0.000359084	0.000462666	0.000718168	0.000435044	0.000745789	0.000421233	1.38109e-05	0.000310746	0.000234786	0.000262407	0.000649113	1
T0F2	Biofilm	Glass	T0	0	1396	0.7646	0.0082	0.2272	0.000466349	0.0114767	0.00899712	0.000671088	0.0136379	0	0	0.000227487	0.00036398	0.000602841	0	0.000580093	0.000341231	0.00366255	0.000841703	0	0.000500472	0.000216113	1.13744e-05	0	0.0114767	0.00899712	0.0136379	0.000602841	0.000341231	0.000671088	0.000841703	0.000329857	0.000534595	0.00036398	0.00167203	0.00062559	0.000352605	0.000534595	0.000216113	1.92171e-05	0.000102369	0.000921324	0.000420851	0.00130805	0
T0F3	Biofilm	Glass	T0	0	1349	0.724	0.0077	0.2683	0	0.0116266	0.00764209	0.000290666	0.0114086	0	0	0	0.00110211	0.00044811	0	0.000157444	0.000399666	0.00226477	0.00145333	0	0	4.84443e-05	0	0	0.0116266	0.00764209	0.0114086	0.00044811	0.000399666	0.000290666	0.00145333	0.000484443	0.00113844	0.00110211	0.00122322	0.000678221	0.000520777	0.000593443	4.84443e-05	1.92171e-05	0.000569221	0.000205888	0.000242222	0.000835665	0
TkWaterT1	Seawater	Tank	T1	10	1272				0	5.99927e-05	8.39898e-05	0.0535075	0.000113986	5.99927e-06	0	0	0.0134444	0.000149982	0	0.0130964	0	0.000131984	0.00155381	1.19985e-05	0.000191977	0.016138	0	5.99927e-06																					0
T1A1	Biofilm	EVOH1	T1	0	2220	0.691	0.0005	0.3085	0.000128931	0.00648266	0.00442492	0.00014956	0.00751926	0	0	0	0.000422894	0.00124805	0.000128931	9.28304e-05	0.00114491	0.00232592	0.00141824	0	0	0.000283648	0	0.000216604	0.00648266	0.00442492	0.00751926	0.00124805	0.00114491	0.00014956	0.00141824	0.0007478	0.000732329	0.000422894	0.000515724	0.000577611	0.000381636	0.000335221	0.000283648	5.67297e-05	0.000123774	0.000216604	0.000232076	0.000510567	1
T1A2	Biofilm	EVOH1	T1	0	1442	0.7031	0.0013	0.2956	7.35949e-06	0.0060863	0.00344424	0.000338536	0.00947166	0	0	0	0.000176628	0.0015087	7.35949e-05	0.000220785	0.00131735	0.00279661	0.00176628	0	0.000257582	0.000250223	0	0.000301739	0.0060863	0.00344424	0.00947166	0.0015087	0.00131735	0.000338536	0.00176628	0.000669713	0.00108184	0.000176628	0.000647635	0.000588759	0.000551962	0.000382693	0.000250223	2.20785e-05	0.000264942	0.000250223	0.00029438	0.00029438	0
T1A3	Biofilm	EVOH1	T1	0	842	0.7094	0.0037	0.2869	0	0.00743549	0.00432175	0.000291588	0.00756045	0	5.20692e-05	0	0.000364485	0.00146835	0	0.000374898	0.000989315	0.00174953	0.00131214	0	0.000249932	0.00027076	0	0.00013538	0.00743549	0.00432175	0.00756045	0.00146835	0.000989315	0.000291588	0.00131214	0.000895591	0.000926832	0.000364485	0.000843522	0.000426968	0.000374898	0.000343657	0.00027076	2.08277e-05	0.000229105	0.000166622	0.000291588	0.000374898	0
T1B1	Biofilm	EVOH2	T1	0	1227	0.6927	0.0031	0.3042	5.14581e-05	0.0102034	0.00373439	0.000257291	0.00488117	0	0	0	0.000242588	0.00138202	0	0.00012497	0.00133056	0.00293311	0.00152904	0	8.82139e-05	0.000183779	0	0	0.0102034	0.00373439	0.00488117	0.00138202	0.00133056	0.000257291	0.00152904	0.000558688	0.000940948	0.000242588	0.000279344	0.000705711	0.000301397	0.000463123	0.000183779	2.94046e-05	0.000419016	0.000404314	0.000441069	0.000411665	0
T1B2	Biofilm	EVOH2	T1	0	1144	0.7011	0.0027	0.2962	0	0.0100809	0.00400689	0.000262133	0.00531756	0	0	0	0.000352007	0.0012133	0	0.000104853	0.00109347	0.00190983	0.00122079	0	0.00030707	0.000172259	0	2.24685e-05	0.0100809	0.00400689	0.00531756	0.0012133	0.00109347	0.000262133	0.00122079	0.000711504	0.000838826	0.000352007	0.000501797	0.00077891	0.00031456	0.000471839	0.000172259	7.48951e-06	0.000531756	0.000247154	0.000322049	0.000344518	0
T1B3	Biofilm	EVOH2	T1	0	682	0.6799	0.0006	0.3195	4.98461e-05	0.0119631	0.00309046	0.000361384	0.00502199	0	1.24615e-05	0	0.000311538	0.00134584	0	0.000112154	0.000971999	0.002106	0.00133338	0	0.000485999	0.000162	0	4.98461e-05	0.0119631	0.00309046	0.00502199	0.00134584	0.000971999	0.000361384	0.00133338	0.000685384	0.000785076	0.000311538	0.00041123	0.000585692	0.000373846	0.000710307	0.000162	6.23076e-05	0.000523384	0.000162	0.000236769	0.000423692	0
T1C1	Biofilm	EVOH3	T1	0	1525	0.6936	0.0002	0.3062	7.68684e-05	0.00827616	0.00306192	0.000256228	0.00490677	0	3.84342e-05	0	0.000531673	0.00113381	8.32741e-05	0.000204982	0.00130676	0.00161424	0.00108897	6.4057e-06	0.000172954	0.000211388	0	5.12456e-05	0.00827616	0.00306192	0.00490677	0.00113381	0.00130676	0.000256228	0.00108897	0.000941638	0.000602136	0.000531673	0.000288256	0.000627758	0.000217794	0.000557296	0.000211388	1.92171e-05	0.000115303	0.000230605	0.00017936	0.000172954	1
T1C2	Biofilm	EVOH3	T1	0	1894	0.7092	0.0003	0.2905	8.07591e-05	0.00977186	0.00539292	0.000812078	0.00526729	4.93528e-05	0	0	0.000260224	0.00229715	0.000116652	5.38394e-05	0.00130112	0.00135047	0.0016421	0	0.000408282	0.000197411	0	7.62725e-05	0.00977186	0.00539292	0.00526729	0.00229715	0.00130112	0.000812078	0.0016421	0.00136842	0.000722346	0.000260224	0.000749265	0.000515961	0.00029163	0.000287144	0.000197411	9.87056e-05	0.000242277	0.000408282	0.000296117	0.000336496	1
T1C3	Biofilm	EVOH3	T1	0	831	0.6975	0.0001	0.3024	4.81863e-05	0.00911684	0.00431749	0.000366216	0.00661116	9.63725e-06	1.92745e-05	0	0.000616784	0.00135885	0.000173471	6.74608e-05	0.00124321	0.00210092	0.00153232	0	0.000260206	0.000414402	0	5.78235e-05	0.00911684	0.00431749	0.00661116	0.00135885	0.00124321	0.000366216	0.00153232	0.000925176	0.00059751	0.000616784	0.000462588	0.000664971	0.000520412	0.000356578	0.000414402	8.67353e-05	0.000231294	0.000366216	0.000231294	0.000154196	1
T1D1	Biofilm	PET	T1	0	1930	0.5682	0.0729	0.3589	0.0020208	0.00370304	0.00884497	0.00644329	0.0205466	0	0	0	0.00114265	0.00162934	0.000476105	0.000909889	0.000772348	0	0.00095221	0	1.05801e-05	0.0017563	0	0.00894019	0.00370304	0.00884497	0.0205466	0.00162934	0.000772348	0.00644329	0.00095221	0.00167166	0.000148122	0.00114265	4.23204e-05	4.23204e-05	0.000296243	7.40608e-05	0.0017563	1.05801e-05	3.84342e-05	0.000216712	8.72638e-06	5.8326e-05	0
T1D2	Biofilm	PET	T1	0	2240	0.6871	0.0687	0.2442	0	0.0147202	0.0142444	0.00649955	0.0132927	0	0.000445452	0	0.000435328	0.00209565	0	2.02478e-05	0.00112375	0.000718798	0.000111363	0	1.01239e-05	0.000587187	0	0.00654005	0.0147202	0.0142444	0.0132927	0.00209565	0.00112375	0.00649955	0.000111363	0.00131611	0.00137685	0.000435328	4.04957e-05	0.000607435	0.000617559	0.0011845	0.000587187	6.34068e-05	0.00115413	0.000820037	3.03718e-05	1.01239e-05	0
T1D3	Biofilm	PET	T1	0	1634	0.6193	0.0618	0.3189	0	0.0147375	0.00941256	0.00613757	0.0158655	0	0	0.000800553	0.000788424	0.00124935	0	1.21296e-05	0.00115231	0.000909719	0.000752035	0	1.21296e-05	0.00179518	0	0.00486397	0.0147375	0.00941256	0.0158655	0.00124935	0.00115231	0.00613757	0.000752035	0.000776294	0.000133426	0.000788424	0.00029111	0.000424536	0.000121296	0.00185583	0.00179518	1.21296e-05	2.38163e-05	0.00138953	0.000557961	0.000618609	0
T1E1	Biofilm	Cellulose acetate	T1	0	1654	0.6112	0	0.3888	0.000149871	0.00442695	0.00193679	0.000363148	0.00431743	0	0	0	0.000155635	0.000380441	0	0	0.000432319	0.00533193	0.000910752	4.6114e-05	0.000121049	0.000155635	5.76425e-06	0.000167163	0.00442695	0.00193679	0.00431743	0.000380441	0.000432319	0.000363148	0.000910752	0.00054184	0.000564897	0.000155635	0.00054184	0.000415026	5.18783e-05	0.000455376	0.000155635	0.00864062	0.00132895	0.000432319	4.6114e-05	0.000242099	1
T1E2	Biofilm	Cellulose acetate	T1	0	1673	0.648	0	0.352	3.46344e-05	0.00582353	0.00222155	0.000331501	0.0048983	0	0	0	0.000450248	0.000282023	0	5.93733e-05	0.000301814	0.00252831	0.00108851	0	0.000405718	0.000272128	0	9.89555e-06	0.00582353	0.00222155	0.0048983	0.000282023	0.000301814	0.000331501	0.00108851	0.000672898	0.000509621	0.000450248	0.000583838	0.000440352	0.000128642	0.000390874	0.000272128	0.00163222	0.00103189	0.000158329	8.41122e-05	0.000158329	3
T1E3	Biofilm	Cellulose acetate	T1	0	1053	0.6346	0.0028	0.3626	0.000122169	0.00617828	0.00183254	0.000436319	0.00420612	1.74528e-05	0	0	0.000418866	0.00041014	0	7.85375e-05	0.000549762	0.00392687	0.00102099	1.74528e-05	0.000253065	0.000157075	0	0.000122169	0.00617828	0.00183254	0.00420612	0.00041014	0.000549762	0.000436319	0.00102099	0.000968629	0.000287971	0.000418866	0.000741743	0.00041014	0.000296697	0.000244339	0.000157075	0.003358	0.0025988	0.000296697	0.000130896	0.000209433	0
T1F1	Biofilm	Glass	T1	0	1595	0.5348	0.0152	0.45	4.78361e-05	0.00678402	0.00132202	0.00140899	0.00116981	4.34873e-06	0	8.69747e-06	0.0029093	0.000200042	0	0.00027397	0.000165252	0.000804516	0.000534894	8.69747e-06	0.00322241	0.000108718	0	0.00785381	0.00678402	0.00132202	0.00116981	0.000200042	0.000165252	0.00140899	0.000534894	0.00034355	0.00096107	0.0029093	0.000265273	0.000717541	0.00143508	0.00061752	0.000108718	2.60924e-05	0.000213088	0.00127874	0.000460966	0.000678402	1
T1F2	Biofilm	Glass	T1	0	3278	0.7092	0.0054	0.2854	0	0.0118384	0.00270225	0.000361691	0.00289701	2.43446e-05	0	0	0.000500803	0.000709471	0	0.000114767	0.000897273	0.00151284	0.000865972	0	0.000365169	0.000271268	0	0.0196774	0.0118384	0.00270225	0.00289701	0.000709471	0.000897273	0.000361691	0.000865972	0.000455592	0.00119984	0.000500803	0.000584271	0.000935529	0.000532104	0.00126592	0.000271268	6.9556e-06	6.26004e-05	0.000804123	0.000500803	0.000281702	0
T1F3	Biofilm	Glass	T1	0	1998	0.5899	0.0059	0.4042	0	0.00721388	0.00163609	0.00132962	0.00149936	0	0	0	0.00291856	0.000183883	1.88598e-05	0.000235748	0.000240463	0.000928847	0.00058937	0	0.00259794	8.95842e-05	4.71496e-06	0.00821817	0.00721388	0.00163609	0.00149936	0.000183883	0.000240463	0.00132962	0.00058937	0.000344192	0.000975996	0.00291856	0.000292327	0.00100429	0.00142863	0.000759108	8.95842e-05	9.42991e-06	0.000117874	0.00117831	0.000377197	0.00056108	0
TkWaterT2	Seawater	Tank	T2	17	1338				0	6.56552e-05	4.77492e-05	0.0625515	0.000101467	0	0	0	0.00803381	0.000155185	0	0.0226689	0	4.17806e-05	0.000608803	0	0.000465555	0.0148142	0	5.96865e-06																					1
T2A1	Biofilm	EVOH1	T2	0	772	0.6148	0	0.3852	3.57245e-05	0.00760932	0.00442984	0.000226255	0.00257216	0	1.19082e-05	0	0.000309612	0.00119082	0	0.000202439	0.00104792	0.00186958	0.000654949	0	0.000512051	9.52653e-05	1.19082e-05	3.57245e-05	0.00760932	0.00442984	0.00257216	0.00119082	0.00104792	0.000226255	0.000654949	0.000666857	0.0005835	0.000309612	0.000476327	0.000619225	0.000309612	0.000381061	9.52653e-05	2.38163e-05	0.000166714	0.000345337	0.000428694	0.000345337	1
T2A2	Biofilm	EVOH1	T2	0	1368	0.7003	0.002	0.2977	9.62132e-05	0.00903602	0.00610954	0.000657457	0.00345566	5.61244e-05	0	0	0.00021648	0.00264586	0	4.81066e-05	0.00214876	0.00242137	0.00137906	0	0.00028864	0.000168373	0	4.81066e-05	0.00903602	0.00610954	0.00345566	0.00264586	0.00214876	0.000657457	0.00137906	0.000857901	0.000857901	0.00021648	0.000473048	0.000649439	0.000320711	0.000344764	0.000168373	5.61244e-05	2.40533e-05	0.000272604	0.000296657	0.000240533	0
T2A3	Biofilm	EVOH1	T2	0	747	0.6665	0	0.3335	4.38967e-05	0.00927318	0.00478474	0.000186561	0.00316056	0	0	0	0.000318251	0.00167905	6.58451e-05	0.000186561	0.00148151	0.00203022	0.0010206	0	0.000296303	0.000164613	0	3.29225e-05	0.00927318	0.00478474	0.00316056	0.00167905	0.00148151	0.000186561	0.0010206	0.00060358	0.000669425	0.000318251	0.000702347	0.000702347	0.000406045	0.000186561	0.000164613	7.68192e-05	0.000120716	0.00026338	0.000559683	0.000438967	0
T2B1	Biofilm	EVOH2	T2	0	2882	0.6875	0	0.3125	3.75117e-05	0.00859018	0.00510993	0.000345941	0.0036178	0	0	0	0.000345941	0.00150047	0	3.75117e-05	0.00147963	0.00122955	0.00123372	0	0.000279254	0.000133375	4.16797e-06	0.000520996	0.00859018	0.00510993	0.0036178	0.00150047	0.00147963	0.000345941	0.00123372	0.000908617	0.000933625	0.000345941	0.000641867	0.000750234	0.000229238	0.000420965	0.000133375	1.66719e-05	9.58633e-05	0.000208398	0.00026675	0.000500156	2
T2B2	Biofilm	EVOH2	T2	0	2016	0.6513	0	0.3487	3.81955e-05	0.00887833	0.00595425	0.000343759	0.00355642	0	0	1.27318e-05	0.000339515	0.00170606	1.69758e-05	3.39515e-05	0.00139201	0.0021347	0.00168909	0	0.000458346	0.000318296	0	0.000517761	0.00887833	0.00595425	0.00355642	0.00170606	0.00139201	0.000343759	0.00168909	0.0010143	0.00076391	0.000339515	0.000454102	0.000729958	0.000398931	0.000331027	0.000318296	2.97076e-05	0.000127318	0.000432882	0.000199465	0.000348003	0
T2B3	Biofilm	EVOH2	T2	0	867	0.702	0	0.298	2.12909e-05	0.00843118	0.00636597	0.000553562	0.00354493	0	0	1.06454e-05	0.000447108	0.00166069	0	8.51635e-05	0.00165004	0.00123487	0.00133068	0	0.000276781	0.000106454	0	0.000276781	0.00843118	0.00636597	0.00354493	0.00166069	0.00165004	0.000553562	0.00133068	0.000468399	0.000958089	0.000447108	0.000691953	0.000617435	0.000319363	0.000393881	0.000106454	6.38726e-05	7.4518e-05	0.000319363	0.000298072	0.000266136	0
T2C1	Biofilm	EVOH3	T2	0	2954	0.7297	0.0078	0.2625	0.0016112	0.0126037	0.00505016	0.00206164	0.00358622	0	0	0.000606365	8.66236e-06	0.0106114	0	0	0.00569983	0.00114343	0.00216559	0.00110012	0	6.92989e-05	0	0	0.0126037	0.00505016	0.00358622	0.0106114	0.00569983	0.00206164	0.00216559	0.000874898	0.000268533	8.66236e-06	0.00119541	0.000883561	8.66236e-06	0.000242546	6.92989e-05	3.46494e-05	3.17403e-05	0.000537066	1.4979e-05	7.48951e-06	1
T2C2	Biofilm	EVOH3	T2	0	2082	0.7651	0.0019	0.233	0.00036152	0.00975244	0.00561217	0.000671395	0.00278026	0	0	8.60763e-06	8.72638e-06	0.00416609	0	8.60763e-06	0.00292659	0.00437268	0.00148912	0	0	0.000111899	0	1.72153e-05	0.00975244	0.00561217	0.00278026	0.00416609	0.00292659	0.000671395	0.00148912	0.000249621	0.000628357	8.72638e-06	0.000860763	0.000619749	5.16458e-05	0.00032709	0.000111899	6.8861e-05	0.000335698	9.42991e-06	0.000430381	0.000129114	1
T2C3	Biofilm	EVOH3	T2	0	3151	0.7474	0.0013	0.2513	0.00159597	0.00842495	0.00401854	0.000832957	0.00281679	0	0	0	0.0010555	0.00606596	0.000559544	1.90754e-05	0.00328732	0.00129077	0.000998277	6.35845e-06	0.000826599	7.63014e-05	0	0	0.00842495	0.00401854	0.00281679	0.00606596	0.00328732	0.000832957	0.000998277	0.000190754	0.000763014	0.0010555	0.00065492	0.000673996	3.17923e-05	0.000712147	7.63014e-05	3.81507e-05	0.000235263	0.000292489	0.00112545	0.000521393	1
T2D1	Biofilm	PET	T2	0	3162	0.659	0.0017	0.3393	0	0.00538873	0.00648095	0.00104616	0.00460575	0	0.000256606	0	0.000322402	0.0118039	0.000671123	6.57964e-06	0.00586246	7.89557e-05	0.00176334	0	2.63186e-05	0.000467154	0	9.2115e-05	0.00538873	0.00648095	0.00460575	0.0118039	0.00586246	0.00104616	0.00176334	0.000657964	0.00101326	0.000322402	0.000138172	0.000427677	0.000322402	0.00019081	0.000467154	1.31593e-05	0.000131593	2.63186e-05	0.000105274	5.76425e-06	0
T2D2	Biofilm	PET	T2	0	3502	0.6659	0.0143	0.3198	0.000621609	0.00678119	0.00673496	0.00115075	0.00656029	0	0	0	0.000467491	0.0079268	0	0	0.00419715	0.0016953	0.00206004	0	0.000246589	0.000570237	0.000205491	0	0.00678119	0.00673496	0.00656029	0.0079268	0.00419715	0.00115075	0.00206004	0.000667845	0.00104287	0.000467491	0.000118157	0.000693531	0.000421256	0.000277412	0.000570237	1.02745e-05	0.000133569	0.000333922	0.000102745	0.000220903	1
T2D3	Biofilm	PET	T2	0	4620	0.6762	0.0169	0.3069	0.000412696	0.00619903	0.00813784	0.00107473	0.00294046	4.29891e-06	0	0	0.000524467	0.00814644	0.000227842	0	0.00523178	0.000825391	0.00210217	0	0	6.01848e-05	0	0	0.00619903	0.00813784	0.00294046	0.00814644	0.00523178	0.00107473	0.00210217	0.00107903	0.00102314	0.000524467	0.000662032	0.000498674	0.000249337	0.000468581	6.01848e-05	1.71956e-05	1.41449e-05	0.000533065	0.000416994	0.000490076	0
T2E1	Biofilm	Cellulose acetate	T2	0	3454	0.6333	0	0.3667	0.000183804	0.00604256	0.00512682	0.000128007	0.00300323	0.000108313	0	0	0.000410277	0.000649879	5.57977e-05	1.64111e-05	0.000735217	0.00379096	0.00102733	0	0.00122755	0.000137853	0	0	0.00604256	0.00512682	0.00300323	0.000649879	0.000735217	0.000128007	0.00102733	0.000656444	0.000374173	0.000410277	0.00105687	0.000420124	0.000278989	0.000259295	0.000137853	0.00123509	0.000962767	0.000400431	0.000387302	0.00032494	1
T2E2	Biofilm	Cellulose acetate	T2	0	1479	0.6478	0.0001	0.3521	2.51062e-05	0.00691049	0.00364668	6.90421e-05	0.00369689	0	0	0	0.000320104	0.000633932	0	0.000112978	0.000608826	0.00421157	0.00116744	0	0.000238509	0.00016319	0	1.25531e-05	0.00691049	0.00364668	0.00369689	0.000633932	0.000608826	6.90421e-05	0.00116744	0.000671592	0.000489571	0.000320104	0.000797123	0.000702974	0.000225956	0.000345211	0.00016319	0.00159869	0.00178882	0.000144361	0.000345211	0.00020085	1
T2E3	Biofilm	Cellulose acetate	T2	0	1282	0.6265	0.0002	0.3733	0.000100822	0.00731683	0.0026862	0.00013683	0.00357199	7.2016e-06	1.44032e-05	0	0.000381685	0.000777773	0	0.000172838	0.000568927	0.00411211	0.00109464	0	0.000237653	0.000151234	0	4.32096e-05	0.00731683	0.0026862	0.00357199	0.000777773	0.000568927	0.00013683	0.00109464	0.0009002	0.000532919	0.000381685	0.000979418	0.000576128	0.000158435	0.000295266	0.000151234	0.00103494	0.00143414	0.000266459	0.000230451	0.000280862	0
T2F1	Biofilm	Glass	T2	0	1994	0.6988	0.0626	0.2386	0	0.000412966	0.000344948	0.000850224	8.74517e-05	9.71685e-06	0	0	0.00273044	4.37258e-05	0	0.000145753	9.71685e-05	9.23101e-05	0.000927959	0	0.0350244	6.8018e-05	0	0.000840508	0.000412966	0.000344948	8.74517e-05	4.37258e-05	9.71685e-05	0.000850224	0.000927959	3.88674e-05	9.23101e-05	0.00273044	1.94337e-05	5.34427e-05	0.000233204	3.4009e-05	6.8018e-05	4.85843e-06	2.91506e-05	0.00154096	5.34427e-05	1.94337e-05	0
T2F2	Biofilm	Glass	T2	0	1535	0.6218	0.0226	0.3556	0.000366547	0.00818228	0.00232935	0.000591205	0.00308609	0.000189186	0	0	0.000626678	0.000792215	0	0	0.000685798	0.00248306	0.00140707	1.18241e-05	0.00817046	0.000342899	0	0.00552186	0.00818228	0.00232935	0.00308609	0.000792215	0.000685798	0.000591205	0.00140707	0.000591205	0.000851336	0.000626678	0.000603029	0.000733094	0.00092228	0.0016672	0.000342899	0.00194248	0.000603029	0.000859707	0.000413844	0.000236482	1
T2F3	Biofilm	Glass	T2	0	2607	0.6475	0.0611	0.2914	8.17902e-06	0.000883334	0.000351698	0.000993751	0.000110417	5.72532e-05	4.90741e-05	0	0.00224923	0.000155401	0.000212655	4.90741e-05	0.000118596	0.000143133	0.00075247	0	0.0307081	6.13427e-05	0	0.00153357	0.000883334	0.000351698	0.000110417	0.000155401	0.000118596	0.000993751	0.00075247	5.72532e-05	9.81483e-05	0.00224923	1.22685e-05	7.77007e-05	0.000229013	0.000143133	6.13427e-05	0.000171759	8.17902e-06	0.00183403	0.000155401	3.68056e-05	2
TkWaterT3	Seawater	Tank	T3	21	1776				0	4.03669e-05	8.57797e-05	0.0365371	5.04587e-05	0	0	0	0.0274445	3.02752e-05	0	0.00333027	0	0	0.00271468	0	0.00145321	0.00720045	0	0																					0
T3A1	Biofilm	EVOH1	T3	0	3824	0.649	0.001	0.35	0.000637626	0.00552126	0.00754282	0.00167377	0.00249254	7.24575e-06	0	0	7.24575e-06	0.00245631	0.0006811	0	0.00329681	0.000413008	0.00232588	0	0.00189114	4.34745e-05	0	0	0.00552126	0.00754282	0.00249254	0.00245631	0.00329681	0.00167377	0.00232588	0.000710083	0.00146364	7.24575e-06	0.00057966	0.000702837	5.7966e-05	0.00023911	4.34745e-05	1.44915e-05	1.44915e-05	9.41947e-05	0.000369533	4.16797e-06	1
T3A2	Biofilm	EVOH1	T3	0	3953	0.7041	0	0.2959	0.000647291	0.00913495	0.00942644	0.000664438	0.00114883	0.000192901	0	0	0.000338649	0.00374657	0.00109739	0	0.00286351	0.00147462	0.0019333	0	0	0.000102881	0	0	0.00913495	0.00942644	0.00114883	0.00374657	0.00286351	0.000664438	0.0019333	0.000925926	0.000733025	0.000338649	0.000420096	0.000848765	2.57202e-05	0.000222908	0.000102881	3.42936e-05	9.00206e-05	0.000458676	0.000402949	0.000788752	1
T3A3	Biofilm	EVOH1	T3	0	2988	0.6803	0.0018	0.3179	0.000333163	0.00745856	0.00770574	0.000800666	0.00128966	8.59776e-05	0	0	2.6868e-05	0.00274591	0.00080604	0	0.00239663	0.0016497	0.0014455	0	0.000139714	0.00013434	0	1.61208e-05	0.00745856	0.00770574	0.00128966	0.00274591	0.00239663	0.000800666	0.0014455	0.00105323	0.000924259	2.6868e-05	0.000472877	0.000698568	9.13512e-05	0.000247186	0.00013434	4.83624e-05	0.000188076	0.000322416	0.000171955	8.59776e-05	2
T3B1	Biofilm	EVOH2	T3	0	3552	0.5672	0.0428	0.39	7.4677e-06	0.00486894	0.0111866	0.00525726	0.00268837	0	0	0.000440594	0.000448062	0.00159062	0	0	0.00186693	0.000612352	7.4677e-05	0	0.00260623	0.000373385	0	7.4677e-06	0.00486894	0.0111866	0.00268837	0.00159062	0.00186693	0.00525726	7.4677e-05	0.000500336	0.00303189	0.000448062	0.000171757	0.000754238	0.000933463	0.000209096	0.000373385	2.17437e-05	0.000440594	0.000298708	4.48062e-05	0.000306176	0
T3B2	Biofilm	EVOH2	T3	0	1955	0.6338	0.007	0.3592	0	0.00714371	0.00715777	0.000724215	0.0014203	0	0	0	0.000625778	0.0027703	0	7.03121e-06	0.00185624	0.000689059	0.00251717	0	0.000400779	0.000147655	7.03121e-06	0	0.00714371	0.00715777	0.0014203	0.0027703	0.00185624	0.000724215	0.00251717	0.00075234	0.000977338	0.000625778	0.000731246	0.000949214	0.000689059	0.000203905	0.000147655	4.21873e-05	0.000133593	0.000168749	0.00017578	0.000414841	2
T3B3	Biofilm	EVOH2	T3	0	2330	0.597	0.0086	0.3944	5.1042e-05	0.0066865	0.00822287	0.00108209	0.000877923	6.63546e-05	0	0	0.000444066	0.00188855	4.59378e-05	7.6563e-05	0.00161803	0.000786047	0.000857506	0	0.000581879	0.000301148	0	0.000316461	0.0066865	0.00822287	0.000877923	0.00188855	0.00161803	0.00108209	0.000857506	0.000888131	0.000908548	0.000444066	0.000770735	0.000729901	0.00066865	0.00019396	0.000301148	4.59378e-05	0.000280731	0.000229689	0.000245002	0.000336877	1
T3C1	Biofilm	EVOH3	T3	0	2177	0.6703	0.003	0.3267	0.00124954	0.00531981	0.0137573	0.00188049	0.00280836	0	0	0	0.00153408	0.00550538	0.000136088	0	0.00313003	0.00210318	0.00363726	0	8.66015e-05	7.42299e-05	0	0.000358778	0.00531981	0.0137573	0.00280836	0.00550538	0.00313003	0.00188049	0.00363726	0.000284548	0.00218978	0.00153408	0.00111345	0.000866015	0.000692812	0.00022269	7.42299e-05	4.94778e-06	0.000395893	0.000272176	0.000408264	3.4778e-06	0
T3C2	Biofilm	EVOH3	T3	0	4820	0.6805	0.0031	0.3164	0.000525418	0.0157419	0.0126616	0.000968418	0.00278678	0	0	0	0.000746918	0.0026477	0.000164837	0	0.00121567	0	0.000149384	0	0.000180291	6.18139e-05	0	0.00304434	0.0157419	0.0126616	0.00278678	0.0026477	0.00121567	0.000968418	0.000149384	0.000551174	0.00101478	0.000746918	0.00204501	0.0006645	0.000108174	8.24186e-05	6.18139e-05	5.15116e-06	4.16797e-06	1.25039e-05	0.000365732	2.06046e-05	2
T3C3	Biofilm	EVOH3	T3	0	2217	0.6674	0	0.3326	0	0.00905606	0.00920826	0.000466121	0.000542222	0.000390019	0.000123665	0	0.000894191	0.00221645	0.000551735	0	0.00238768	0.00183594	0.00189302	0	0.000456608	5.7076e-05	0	0.000646861	0.00905606	0.00920826	0.000542222	0.00221645	0.00238768	0.000466121	0.00189302	0.00130324	0.0012747	0.000894191	0.000694425	0.000703937	0.000637349	0.000171228	5.7076e-05	4.71496e-06	4.34873e-06	0.000133177	9.51267e-06	8.69747e-06	1
T3D1	Biofilm	PET	T3	0	2560	0.6089	0.0035	0.3876	0	0.00626393	0.0127906	3.15298e-05	1.05099e-05	0	0	0	0.00220709	0.00753563	1.05099e-05	2.10199e-05	0.00522344	0.00117711	0.00192332	0	0	5.25497e-05	0	0	0.00626393	0.0127906	1.05099e-05	0.00753563	0.00522344	3.15298e-05	0.00192332	0.00806113	0.000567537	0.00220709	0.000956405	0.000504477	2.47389e-05	0.000136629	5.25497e-05	1.05099e-05	0.000722075	0.00110199	8.40795e-05	0.000157649	0
T3D2	Biofilm	PET	T3	0	3322	0.6229	0	0.3771	0	0.00655229	0.0097451	1.75429e-05	0.00370156	8.77147e-06	0	0	3.50859e-05	0.0244198	0	0	0.0117889	0.000122801	0.000254373	0	0.00089469	5.26288e-05	0	0	0.00655229	0.0097451	0.00370156	0.0244198	0.0117889	1.75429e-05	0.000254373	0.000219287	0.00103503	3.50859e-05	0.00464888	0.00023683	9.42991e-06	0.000149115	5.26288e-05	3.4778e-06	0.000649089	8.77147e-06	9.42991e-06	4.71496e-06	1
T3D3	Biofilm	PET	T3	0	3672	0.632292	0	0.367708	0.00291829	0.00486381	0.00583658	0.000972763	0.000972763	0	0	0	1.28114e-05	0.00389105	0	0	0.00194553	0	0.000972763	0	0	5.23379e-06	0	0.000972763	0.00486381	0.00583658	0.000972763	0.00389105	0.00194553	0.000972763	0.000972763	2.56228e-05	6.4057e-06	1.28114e-05	0.00194553	3.45273e-05	6.90546e-06	1.04676e-05	5.23379e-06	1.92171e-05	1.38109e-05	4.14327e-05	1.57014e-05	0.000972763	0
T3E1	Biofilm	Cellulose acetate	T3	0	2897	0.646939	0.017551	0.33551	0	0.0016835	0.0016835	0.013468	4.34873e-06	0	0	0	0.003367	1.30462e-05	0	0	0.0016835	0.0016835	0.0016835	0	0	1.15285e-05	0	0	0.0016835	0.0016835	4.34873e-06	1.30462e-05	0.0016835	0.013468	0.0016835	2.47389e-05	4.94778e-06	0.003367	0.0016835	3.89476e-05	0.003367	2.3057e-05	1.15285e-05	0.00210101	4.86845e-06	2.43423e-05	4.6114e-05	1.72928e-05	0
T3E2	Biofilm	Cellulose acetate	T3	0	2254	0.6417	0.0004	0.3579	0	0.00948589	0.00697222	0.000119262	0.00163297	0	0	0	0.000504569	0.0006697	0.00111922	0	0.000550439	0.000486221	0.000513743	0	0.000972441	0.000348611	0	0.000192653	0.00948589	0.00697222	0.00163297	0.0006697	0.000550439	0.000119262	0.000513743	0.00347694	0.000660526	0.000504569	0.000788962	0.000422003	0.000119262	0.000220175	0.000348611	0.00103659	0.00116049	0.000651352	0.00116509	0.000816484	0
T3E3	Biofilm	Cellulose acetate	T3	0	2477	0.6299	0.0354	0.3347	0	0.0100984	0.0124113	0.00727463	0.00180185	0	0	0	0.00263554	0.00194976	0.000968158	1.34466e-05	0.000793352	0	0.00286414	0	0	0.00125054	0	0.00126398	0.0100984	0.0124113	0.00180185	0.00194976	0.000793352	0.00727463	0.00286414	0.00137156	4.71496e-06	0.00263554	0.00111607	0.000726119	0.000309273	0.000255486	0.00125054	0.00110848	0.00126908	6.4057e-06	0.000900925	7.35116e-06	0
T3F1	Biofilm	Glass	T3	0	3409	0.659655	0.0123	0.328045	0.0955163	0.00376864	0.00132864	0.000848393	0.00151873	0	0	0	0.00240606	0.00049099	0.0783075	0	0.000383028	0	0.001038	0	0	0.000205705	0	0	0.00376864	0.00132864	0.00151873	0.00049099	0.000383028	0.000848393	0.001038	0.000322367	0.000498541	0.00240606	0.000269844	0.000399593	0.00048367	0.000776523	0.000205705	4.08951e-06	4.08951e-06	2.43423e-05	2.27487e-05	0.000157878	0
T3F2	Biofilm	Glass	T3	0	3137	0.683247	0	0.316753	0.281434	0.00422428	0.00121183	0.00118562	0.00143954	0	0	0	0.0020913	0.000490231	0.0807873	0	0.000345335	0	0.00134121	0	0	0.000210071	0	0	0.00422428	0.00121183	0.00143954	0.000490231	0.000345335	0.00118562	0.00134121	0.000233818	0.000492977	0.0020913	0.000245258	0.000397329	0.000594862	0.000769653	0.000210071	4.85843e-06	9.73691e-06	9.73691e-06	3.63332e-05	2.89118e-05	0
T3F3	Biofilm	Glass	T3	0	3722	0.6948	0	0.3052	0	0.00437421	0.00135869	0.000866407	0.00143767	0	0	0	0.00275591	0.000421429	0	0	0.000419999	0.000504032	0.00124326	0	0	0.000189682	0	0	0.00437421	0.00135869	0.00143767	0.000421429	0.000419999	0.000866407	0.00124326	0.00026694	0.000468288	0.00275591	0.000274095	0.000293923	0.000504452	0.000722318	0.000189682	0.000126008	3.89498e-06	0.000126008	1.54717e-05	1.05801e-05	1
TkWaterT4	Seawater	Tank	T4	19	2425				0	9.45957e-06	0	0.0407424	0	0	0.00175948	0	0.0155988	0	0.00172164	0.0118812	0	0	0.010169	0	0	0.0138488	0	0																					0
T4A1	Biofilm	EVOH1	T4	0	4630	0.7043	0.0191	0.2766	0	0.00845509	0.0110241	0.00108713	0.00209375	0	0	0	0.000172853	0.00327107	0.00128319	0	0.00297802	0	0.0028115	0	0	0.000127937	0	0	0.00845509	0.0110241	0.00209375	0.00327107	0.00297802	0.00108713	0.0028115	0.00114668	0.00138898	0.000172853	0.000589262	0.000959832	5.89053e-05	0.000241571	0.000127937	1.40624e-05	5.60695e-06	1.68209e-05	7.18066e-06	4.93535e-05	0
T4A2	Biofilm	EVOH1	T4	0	4086	0.6618	0	0.3382	0	0.0109669	0.0093489	0.00124809	0.00217666	0	0	0	0.000179276	0.0041891	0	0	0.00314842	0	0.00239108	0	0	0.000100026	0	0	0.0109669	0.0093489	0.00217666	0.0041891	0.00314842	0.00124809	0.00239108	0.00133492	0.00107936	0.000179276	0.000610855	0.000787368	5.93931e-05	0.000293549	0.000100026	1.25039e-05	1.3455e-05	6.72748e-06	3.30358e-05	1.65179e-05	1
T4A3	Biofilm	EVOH1	T4	0	5376	0.713	0	0.287	0	0.00846467	0.00993138	0.00146566	0.00194594	0	0	0	0.000126772	0.00380687	9.31012e-05	0	0.00353007	0	0.00238812	0.00086491	0	0.000106784	0	0	0.00846467	0.00993138	0.00194594	0.00380687	0.00353007	0.00146566	0.00238812	0.000964077	0.00150943	0.000126772	0.00058229	0.00105319	6.66483e-05	0.000307054	0.000106784	1.10617e-05	5.50597e-05	2.75299e-05	4.86845e-06	4.86845e-06	0
T4B1	Biofilm	EVOH2	T4	0	4541	0.6335	0.0068	0.3597	0	0.00729291	0.00953075	0.0026205	0.00218564	0	0	0	0.000675731	0.00259957	0	0	0.00239146	0	0.00160672	0	0	0.000342594	0	0	0.00729291	0.00953075	0.00218564	0.00259957	0.00239146	0.0026205	0.00160672	0.000775428	0.00182491	0.000675731	0.000683515	0.00088055	0.000965445	0.000215065	0.000342594	3.8798e-05	4.18703e-05	1.04676e-05	3.68202e-05	9.20505e-06	0
T4B2	Biofilm	EVOH2	T4	0	3902	0.68468	0	0.31532	0	0.00785419	0.0122589	0.00281189	0.0023753	0	0	0	0.000708124	0.00250063	0	0	0.0024217	0	0.00153754	0	0	0.000366969	0.109101	0	0.00785419	0.0122589	0.0023753	0.00250063	0.0024217	0.00281189	0.00153754	0.000754676	0.00167167	0.000708124	0.000677404	0.00116805	0.00103207	0.000286937	0.000366969	8.66236e-06	2.81129e-05	4.68549e-06	3.89498e-06	1.94749e-05	1
T4B3	Biofilm	EVOH2	T4	0	4210	0.6851	0	0.3149	0.0421053	0.00845187	0.0122743	0.00353101	0.00206128	0	0	0	0.000680623	0.0030469	0	0	0.00239382	0	0.00124567	0	0	0.000377765	0	0.000157109	0.00845187	0.0122743	0.00206128	0.0030469	0.00239382	0.00353101	0.00124567	0.000725971	0.00228949	0.000680623	0.000621242	0.000900865	0.00114107	0.000294739	0.000377765	5.23379e-06	5.13727e-06	1.84101e-05	2.4776e-05	5.50597e-06	1
T4C1	Biofilm	EVOH3	T4	0	4715	0.620886	0	0.379114	0	0.013425	0.0169647	0.00154439	0.00220857	0	0	0	0.00143041	0.00472301	0	0	0.00329785	0	0.00278842	0	0	9.5346e-05	0	0	0.013425	0.0169647	0.00220857	0.00472301	0.00329785	0.00154439	0.00278842	0.000859502	0.00213583	0.00143041	0.00163522	0.000985699	0.000576598	0.000175539	9.5346e-05	9.52e-06	3.50548e-05	2.72648e-05	2.80348e-05	8.9844e-06	0
T4C2	Biofilm	EVOH3	T4	0	4638	0.6638	0.001	0.3352	0.00392397	0.0129305	0.0153745	0.00148751	0.00211806	0.00747369	0	0	0.0014206	0.00507402	0	0	0.00253773	0	0.00198563	0	0	9.62479e-05	0.000782526	0.0070881	0.0129305	0.0153745	0.00211806	0.00507402	0.00253773	0.00148751	0.00198563	0.000901379	0.00212149	0.0014206	0.00156534	0.000746849	0.000654057	0.000215316	9.62479e-05	0.000102069	0.00144965	3.12415e-05	7.93867e-05	1.57014e-05	1
T4C3	Biofilm	EVOH3	T4	0	4035	0.6864	0.0048	0.3088	0.00359139	0.0131762	0.0143703	0.00134101	0.00230088	0	7.00759e-05	0	0.0012144	0.0035369	0.000455493	0.000210228	0.00245982	0	0.00213154	0	0	6.65088e-05	0	0.0173438	0.0131762	0.0143703	0.00230088	0.0035369	0.00245982	0.00134101	0.00213154	0.00102089	0.00177697	0.0012144	0.00129614	0.00088711	0.000537798	0.000168986	6.65088e-05	4.48662e-06	9.20505e-06	3.50379e-05	3.36374e-05	2.33699e-05	1
T4D1	Biofilm	PET	T4	0	4514	0.695072	0.00010267	0.304825	0.0253572	0.00336963	0.00971817	0.00123217	0.00267581	0	0	0.13383	0.000641781	0.00790657	0	0	0.00405219	0	0.00172306	0	0	0.00253368	0	0	0.00336963	0.00971817	0.00267581	0.00790657	0.00405219	0.00123217	0.00172306	0.00123044	0.000707682	0.000641781	0.000531786	0.000784195	0.000371137	0.000126557	0.00253368	4.71496e-06	1.34599e-05	8.97324e-06	5.52437e-05	4.86845e-06	0
T4D2	Biofilm	PET	T4	0	4233	0.6711	0.0665	0.2624	0.00142895	0.00249887	0.00664929	0.000646259	0.000646259	7.18066e-06	0	0	0.00102683	0.00734581	0.000552911	0.000258504	0.00461716	0.000883221	0.000919124	0	0.00271429	0.00252759	0	0	0.00249887	0.00664929	0.000646259	0.00734581	0.00461716	0.000646259	0.000919124	0.00113454	0.00127098	0.00102683	0.000337491	0.0002226	0.000380575	7.89872e-05	0.00252759	9.17398e-06	0.00010771	0.000373394	0.000351852	7.03121e-06	1
T4D3	Biofilm	PET	T4	0	4351	0.6027	0.0612	0.3361	0.0006664	0.00365568	0.0159365	0.001428	0.00510272	0.000476	0	0	5.712e-05	0.00664496	0.00049504	0	0.00259896	0	0.00215152	0	0	0.00182784	0	0.00081872	0.00365568	0.0159365	0.00510272	0.00664496	0.00259896	0.001428	0.00215152	0.00170408	0.00036176	5.712e-05	0.00065688	0.0011424	0.00030464	0.0001428	0.00182784	6.664e-05	6.664e-05	2.856e-05	1.34466e-05	0.0006188	2
T4E1	Biofilm	Cellulose acetate	T4	0	3785	0.674683	0	0.325317	0.108514	0.0103387	0.00790365	0.00713911	0.00158102	0	0	0	0.00319663	0.00107264	0	0	0.00131971	0	0.00244686	0	0	0.000737553	0.00278242	0	0.0103387	0.00790365	0.00158102	0.00107264	0.00131971	0.00713911	0.00244686	0.00213119	0.000244917	0.00319663	0.00163649	0.000447245	0.00168859	0.000233738	0.000737553	2.75299e-05	4.86845e-06	4.86845e-06	4.41569e-05	1.01239e-05	1
T4E2	Biofilm	Cellulose acetate	T4	0	4472	0.631388	0.00667312	0.361939	0.18686	0.00940149	0.0103173	0.0073038	0.00136685	0.198915	0	0	0.00278362	0.000993099	0	0	0.00129762	0	0.00214234	0	0	0.000607708	0	0	0.00940149	0.0103173	0.00136685	0.000993099	0.00129762	0.0073038	0.00214234	0.002237	0.000226391	0.00278362	0.00153709	0.000470435	0.00176562	0.000229037	0.000607708	6.72748e-06	5.60695e-06	1.10272e-05	8.48788e-06	4.24394e-06	0
T4E3	Biofilm	Cellulose acetate	T4	0	4187	0.570128	0.00974393	0.420128	0	0.0087056	0.00733895	0.00898359	0.0015931	0.229998	0	0	0.00309691	0.00119911	0	0	0.00106478	0	0.0017685	0	0	0.000675179	0	0	0.0087056	0.00733895	0.0015931	0.00119911	0.00106478	0.00898359	0.0017685	0.00200279	0.000316354	0.00309691	0.00158328	0.000559274	0.00136809	0.000219649	0.000675179	6.9556e-06	3.50548e-05	7.78995e-06	3.06012e-05	0.000161629	0
T4F1	Biofilm	Glass	T4	0	4717	0.612468	0.0023	0.385232	0.177425	0.00523687	0.00138963	0.00143625	0.0019996	0	0.111524	0.118396	0.00347425	0.000683034	0	0	0.000541137	0	0.0018082	0	0	0.000295026	0	0	0.00523687	0.00138963	0.0019996	0.000683034	0.000541137	0.00143625	0.0018082	0.000275582	0.000609812	0.00347425	0.000381012	0.000516666	0.000777834	0.000784234	0.000295026	7.03121e-06	4.28669e-06	2.4776e-05	4.86845e-06	1.94749e-05	0
T4F2	Biofilm	Glass	T4	0	4206	0.608468	0.00497452	0.386557	0.267077	0.00487556	0.00171059	0.00125139	0.00174912	0	0.238792	0	0.00332927	0.000643376	0	0	0.000455208	0	0.00159361	0	0	0.000209614	0	0	0.00487556	0.00171059	0.00174912	0.000643376	0.000455208	0.00125139	0.00159361	0.000251643	0.000571132	0.00332927	0.000382457	0.000465021	0.000702145	0.000725498	0.000209614	1.25531e-05	7.2016e-06	7.2016e-05	3.94778e-05	4.86845e-06	0
T4F3	Biofilm	Glass	T4	0	4580	0.582398	0	0.417602	0.102911	0.00580486	0.00181584	0.00122434	0.0020061	0.0003465	0	0	0.00291611	0.000641329	0	0	0.000464397	0	0.00176431	0	0	0.000301086	0	0	0.00580486	0.00181584	0.0020061	0.000641329	0.000464397	0.00122434	0.00176431	0.000293873	0.000561047	0.00291611	0.000252942	0.000439707	0.000785835	0.00114755	0.000301086	1.06454e-05	7.78995e-06	6.66875e-05	4.16797e-06	2.1858e-05	0
BSW061621	Seawater	Brian Seep	2 days after T4	39	2404				0.000267624	0	0	0.0375281	0	0	0	0	0.0148653	0	0	0.015729	0	1.21647e-05	0.0198041	0	0	0.00159358	0	0																					0
WaterInt	Seawater	Intake location	2 days after T4	22	2886				0	3.38146e-05	2.25431e-05	0.037399	1.12715e-05	0.00208524	0	0	0.0143712	0	0	0.0026939	0	2.25431e-05	0.00527508	0	0	0.00652622	0	0																					0
TkWater0616	Seawater	Tank	2 days after T4	17	1912				0	1.87385e-05	1.87385e-05	0.0719559	1.87385e-05	1.87385e-05	0.00425364	0	0.0174643	0	0	0.00974403	0	0	5.62156e-05	0	0	0.00594011	0	0																					1
SedBS121620	Sediment	Brian Seep	T0	17	1603				0	0.00553748	0.00798398	8.75985e-05	0.00127644	0	0	0	0.000181454	0.000137655	0	0.000175197	0.00033788	0.00223376	0.000287824	0	0.000187711	8.75985e-05	0	0																					0
SedT0A	Sediment	EVOH1	T0	19	2206				0	0.0128153	0.00949596	7.55411e-05	0.0025995	0	0	0	0.000164413	0.000262172	0	5.33231e-05	0.00028439	0.00161747	0.00044436	0	0.000177744	6.66539e-05	0	4.4436e-06																					0
SedT0B	Sediment	EVOH2	T0	8	1656				0	0.0110093	0.0100668	0.000127004	0.00274062	0	6.68445e-06	0	0.000193849	0.000247325	0	4.67911e-05	0.000287431	0.00105614	0.000394382	0	0.000200533	0.000133689	0	0																					1
SedT0C	Sediment	EVOH3	T0	9	963				0	0.0138624	0.00836383	0.000223155	0.00257967	0	0	0	0.000312416	0.000241007	0	2.67785e-05	0.00030349	0.000714094	0.000383826	0	0.000142819	0.000124967	0	0																					0
SedT0D	Sediment	PET	T0	17	1928				0	0.0142394	0.00997523	0.000106605	0.00263975	0	0	0	0.000172599	0.000279205	0	4.56881e-05	0.000263975	0.000761468	0.000461957	0	0.000137064	0.000131988	0	0																					0
SedT0E	Sediment	Cellulose acetate	T0	13	1380				0	0.0145504	0.00890336	0.000116788	0.00220523	0	0	0	0.000199226	0.000247316	0	1.37398e-05	0.000295405	0.000721337	0.000419063	0	0.000247316	9.61783e-05	0	0																					0
SedT0F	Sediment	Glass	T0	11	1332				0	0.0139169	0.00877096	7.38296e-05	0.0019934	0	0	0	0.000177191	0.000169808	0	1.47659e-05	0.000435595	0.000745679	0.000332233	0	0.000169808	5.16807e-05	0	0																					0
SedT1A	Sediment	EVOH1	T1	10	838				0	0.0116045	0.00970303	5.7619e-05	0.00123305	0	0	0	0.000207428	0.00042638	0	1.15238e-05	0.000587713	0.000737523	0.000587713	0	0.000161333	0.000126762	0	0.000149809																					0
SedT1B	Sediment	EVOH2	T1	16	1043				0	0.0111169	0.0096031	0.000104073	0.00122049	0	0	0	9.46119e-05	0.000227068	0	0	0.000510904	0.000368986	0.000567671	0	0.000151379	0.000132457	0	0																					1
SedT1C	Sediment	EVOH3	T1	9	1514				0	0.0112644	0.0105428	6.903e-05	0.000853462	0	0	0	0.000106683	0.000439282	0	6.27545e-06	0.000489485	0.000727953	0.000533414	0	0.000263569	7.53055e-05	0	0.000238467																					0
SedT1D	Sediment	PET	T1	8	1935				0	0.0126182	0.0100085	0.000260443	0.0014032	0	0	0	0.000366746	0.000350801	0	4.25213e-05	0.000377377	0.00032954	0.000542147	0	0.000196661	6.90971e-05	0	0.000276388																					0
SedT1E	Sediment	Cellulose acetate	T1	7	1072				0	0.0134507	0.0095559	4.52886e-05	0.0015217	0	0	0	0.000253616	0.000425713	0	9.05772e-06	0.000380424	0.00150358	0.000561579	0	0.000135866	0.000126808	0	0.000407598																					0
SedT1F	Sediment	Glass	T1	6	963				0	0.0111991	0.0094488	0.000109393	0.00135374	0	0	0	0.000136741	0.000287156	0	2.73482e-05	0.000492267	0.000287156	0.000656356	0	8.20446e-05	0.000136741	0	0.00030083																					0
SedT2A	Sediment	EVOH1	T2	5	1131				0	0.0126062	0.00986572	0	0.00137024	0	0	0	0.00137024	0.00164429	0	0	0.000548095	0	0.000548095	0	0.000274048	0	0	0																					0
SedT2B	Sediment	EVOH2	T2	5	1162				0	0.0113217	0.0126355	4.26588e-05	0.000759327	0	0	0	5.97224e-05	0.000639883	0	8.53177e-06	0.000605756	0.000426588	0.000452184	0	0.000187699	0.000127977	0	8.53177e-06																					0
SedT2C	Sediment	EVOH3	T2	8	1506				0	0.0103048	0.0140566	6.97125e-05	0.000975975	0	0	0	0.0001014	0.000545025	0	6.3375e-06	0.000665437	0.000418275	0.000443625	0	0.000158437	9.50625e-05	0	0																					0
SedT2D	Sediment	PET	T2	3	867				1.18367e-05	0.00926814	0.0123457	0.000118367	0.000568162	0	0	0	8.28569e-05	0.000520815	0	5.91835e-05	0.000544488	0.000307754	0.000378774	0	0.000165714	2.36734e-05	0	0																					0
SedT2E	Sediment	Cellulose acetate	T2	7	1723				0	0.00736746	0.00989731	2.89677e-05	0.000936623	0	0	0	8.20752e-05	0.000337957	0	4.82796e-06	0.000574527	0.00172358	0.000405548	0	0.000111043	9.65591e-05	0	7.24193e-05																					0
SedT2F	Sediment	Glass	T2	6	1630				0	0.00881741	0.0103817	0.000108542	0.000555478	0	0	0	0.000287316	0.000504399	0	0	0.000747021	0.00030647	0.000485245	0	0.000217083	9.5772e-05	0	1.91544e-05																					0
SedT3A	Sediment	EVOH1	T3	7	1322				0	0.0104877	0.0106596	6.5497e-05	0.000245614	0	0	0	0.000106433	0.000204678	0	8.18712e-06	0.000221052	0.000270175	0.000253801	0	0.000409356	4.91227e-05	0	0																					0
SedT3B	Sediment	EVOH2	T3	5	1285				0	0.0119625	0.0100705	7.62916e-05	3.05166e-05	0	0	0	0.000144954	0.000175471	0	5.34041e-05	0.000152583	1.52583e-05	0.000251762	0	0.000656108	5.34041e-05	0	2.28875e-05																					2
SedT3C	Sediment	EVOH3	T3	8	1451				0	0.0109468	0.010519	9.50712e-05	0.000135816	0	0	0	0.000156188	0.000210515	0	0	0.00025805	0.000135816	0.000196933	0	0.000292005	5.43264e-05	0	1.35816e-05																					2
SedT3D	Sediment	PET	T3	4	1070				0	0.0110651	0.0117354	3.77647e-05	0.000236029	9.44118e-06	0	0	0.000151059	0.000236029	0	0	0.000236029	0.000292676	0.000311559	0	0.000424853	1.88824e-05	0	9.44118e-06																					0
SedT3E	Sediment	Cellulose acetate	T3	6	1771				0	0.00891619	0.0109746	0.000177547	0.000210837	0	0	0	0.000110967	0.000194192	0	3.32901e-05	0.000205289	0.00140928	0.00016645	5.54834e-06	0.000710188	2.77417e-05	0	4.43867e-05																					0
SedT3F	Sediment	Glass	T3	4	1402				0	0.00871829	0.0104739	8.1827e-05	0.000215726	0	0	0	0.000111582	0.000163654	7.43882e-06	1.48776e-05	0.000424012	0.000215726	0.000260359	0	0.000304991	4.46329e-05	0	7.43882e-06																					0
SedT4A	Sediment	EVOH1	T4	4	1027				0	0.00639426	0.0177124	0.000125757	0.000116083	0	0	0	0.000203146	0.00010641	0	0	0.000232167	0.000193472	0.000125757	0	0.000735195	2.90208e-05	0	8.70625e-05																					0
SedT4B	Sediment	EVOH2	T4	5	1616				0	0.00672465	0.0174933	7.20966e-05	0.000124531	0	0	0	0.000104868	0.000131085	0	6.55424e-06	0.00026217	0.000308049	0.000183519	0	0.000373592	4.58797e-05	0	6.55424e-06																					0
SedT4C	Sediment	EVOH3	T4	7	1267				0	0.00682534	0.0193118	7.27648e-05	0.000116424	0	0	0	0.000181912	0.000109147	0	1.4553e-05	0.000291059	0.000167359	0.0001237	0	0.000436589	2.91059e-05	0	1.4553e-05																					0
SedT4D	Sediment	PET	T4	6	1097				0	0.00568889	0.0212312	0.000109593	0.000189298	0	0	0	6.97413e-05	0.000109593	0	4.98152e-05	0.000278965	0.000159409	0.000189298	0	0.000398521	3.98521e-05	0	1.99261e-05																					0
SedT4E	Sediment	Cellulose acetate	T4	4	1517				6.76082e-06	0.00487455	0.0154417	0.000283955	4.73258e-05	6.76082e-06	0	0	0.000452975	0.000229868	0	4.73258e-05	0.000277194	0.000256911	0.000189303	0	0.0017781	2.70433e-05	0	2.70433e-05																					1
SedT4F	Sediment	Glass	T4	5	1558				0	0.00590905	0.019332	6.04335e-05	0.000167871	0	0	0	6.71483e-05	0.000188015	0	0	0.000174586	0.000255164	0.000120867	0	0.000322312	2.01445e-05	0	0																					0
SedTkb	Scraping	Bottom of tank	T4	35	1047				0.000106553	0	0.000184046	0.00142394	0	1.93733e-05	0	0	0.00122052	0	9.68664e-05	0.000154986	0	0	0.000184046	9.68664e-06	0.00603478	6.78065e-05	9.68664e-06	0																					1
SedTks	Scraping	Side of tank	T4	40	1139				9.01307e-06	3.60523e-05	0.000180261	0.00142406	0	0	0	0	0.00100045	0	0	0.000171248	0	5.40784e-05	0.000189274	0	0.00630014	9.01307e-05	0	0																					1
aT0 was 12/16/2020, T1 was 14 days after T0, T2 was 36 days after T0, T3 was 104 days after T0, T4 was 180 days after T0.
b Concentration less than 1 ng/uL was recorded as 0.
c The species found in this study and listed in the PlasticDB (Victor Gambarini, Olga Pantos, Joanne M Kingsbury, Louise Weaver, Kim M Handley, Gavin Lear, PlasticDB: a database of microorganisms and proteins linked to plastic biodegradation, Database, Volume 2022, 2022, baac008, DOI: doi.org/10.1093/database/baac008.)
[truncated: 1 more columns]

## Sheet: Table S7
Table S7. Bacterial genus enriched on surface and in sediments of each type of materials
Sample Type	Sampling Site	Spearman Value	Genus	Relative Abundance
Biofilm	EVOH1	1	so4B24	0.0078
		0.9	Acinetobacter	0.0206
		0.8	Propionibacterium	0.0005
		0.8	Sphingomonas	0.0001
		0.8	Mycobacterium	0.0003
		0.8	HTCC2207	0.0001
		0.8	Agromyces	0.0062
		0.8	Modestobacter	0.0029
		0.8	Aeromonas	0.0011
		0.3	ZD0117	0.0001
Biofilm	EVOH2	1	Brevundimonas	0.0364
		1	Thalassospira	0.0152
		0.4	BD2-6	0.0151
		0.6	Corynebacterium	0.0141
		0.6	Pseudoalteromonas	0.0079
		0.7	Octadecabacter	0.0035
		0.8	Georgenia	0.0021
		0.9	Candidatus Portiera	0.002
		0.9	Mycobacterium	0.002
		0.6	Verrucomicrobium	0.0018
Biofilm	EVOH3	0.6	Desulfococcus	0.0097
		0.9	Mariprofundus	0.0082
		0.7	SargSea-WGS	0.0036
		0.5	Pelagicoccus	0.0031
		0.7	so4B24	0.0028
		0.8	Corynebacterium	0.0026
		0.3	Sphingopyxis	0.0025
		0.6	Ulvibacter	0.0022
		1	Lutimonas	0.0015
		0.9	T78	0.0014
Biofilm	PET	0.5	Delftia	0.0447
		0.9	Corynebacterium	0.0092
		0.3	Desulfococcus	0.0076
		0.7	SargSea-WGS	0.0047
		0.7	so4B24	0.0025
		0.9	Sediminibacterium	0.0022
		0.7	Coraliomargarita	0.0018
		0.3	Flavobacterium	0.0015
		0.5	Polaribacter	0.0011
		0.1	Clostridium	0.001
Biofilm	Cellulose acetate	0.3	Sphingopyxis	0.143
		0.1	Corynebacterium	0.0985
		0.8	Cloacibacterium	0.0068
		0.8	Friedmanniella	0.0026
		0.6	Sphingomonas	0.0018
		0.5	Brevundimonas	0.001
		0.5	Chryseobacterium	0.0008
		0.1	Desulfovibrio	0.0004
		0.8	Pelomonas	0.0004
		0.1	Novosphingobium	0.0002
Biofilm	Glass	0.7	Corynebacterium	0.1825
		0.5	Ralstonia	0.1168
		0.1	Delftia	0.0395
		0.1	Rubellimicrobium	0.0191
		0.9	Bradyrhizobium	0.0071
		0.8	Agromyces	0.0022
		0.9	Bosea	0.0018
		0.8	Sphingosinicella	0.0002
		0.9	Sphingomonas	0.0002
		0.6	Sphingopyxis	0.0002
Seawater	Tank	0.8	Octadecabacter	0.0156
		0.7	Polaribacter	0.0102
		0.1	ZA3312c	0.009
		0.7	Winogradskyella	0.0044
		0.7	Arcobacter	0.0038
		0.2	Loktanella	0.0036
		0.9	Phaeobacter	0.0025
		0.4	Acinetobacter	0.002
		0.8	Ralstonia	0.0018
		0.8	Propionibacterium	0.0018
Sediment	EVOH1	1	Desulfococcus	0.0178
		0.7	Desulfosarcina	0.0015
		0.1	Desulfocapsa	0.0009
		0.9	Planctomyces	0.0008
		0.6	C1_B004	0.0006
		0.5	Verrucomicrobium	0.0005
		0.3	HTCC	0.0005
		0.7	Nitrospina	0.0004
		0.9	MSBL3	0.0004
		0.7	Desulfomonile	0.0003
Sediment	EVOH2	0.8	Desulfococcus	0.0175
		0.2	LCP-26	0.0015
		0.4	Desulfosarcina	0.0014
		0.7	Desulfocapsa	0.0008
		0.1	Thiocapsa	0.0006
		0.7	Clostridium	0.0006
		0.6	C1_B004	0.0006
		0.6	MSBL3	0.0005
		0.1	Verrucomicrobium	0.0004
		0.6	Planctomyces	0.0004
Sediment	EVOH3	0.7	Desulfococcus	0.0213
		0.6	C1_B004	0.0007
		0.8	Prosthecochloris	0.0007
		0.6	MSBL3	0.0005
		0.9	Planctomyces	0.0004
		0.6	Dinoroseobacter	0.0003
		0.8	Desulfomonile	0.0003
		0.7	Clostridium	0.0003
		0.6	g__4-29	0.0003
		1	Desulfobacca	0.0002
Sediment	PET	0.9	Desulfococcus	0.0213
		0.4	LCP-26	0.0019
		1	Desulfocapsa	0.0013
		0.7	C1_B004	0.0007
		0.6	MSBL3	0.0005
		0.8	Planctomyces	0.0004
		0.9	Dinoroseobacter	0.0003
		0.6	Desulfomonile	0.0003
		0.6	Geobacter	0.0003
		0.6	Clostridium	0.0003
Sediment	Cellulose acetate	1	Desulfococcus	0.0155
		1	BD2-6	0.0035
		0.6	Planctomyces	0.0018
		1	Desulfocapsa	0.0013
		0.6	Desulfosarcina	0.0012
		0.5	Verrucomicrobium	0.0007
		0.4	Coraliomargarita	0.0005
		1	Nitrospina	0.0005
		0.5	MSBL3	0.0004
		0.6	Dinoroseobacter	0.0004
Sediment	Glass	1	Desulfococcus	0.0194
		0.4	Spirochaeta	0.0019
		0.9	Inquilinus	0.0007
		0.5	C1_B004	0.0006
		0.8	Prosthecochloris	0.0005
		0.9	Planctomyces	0.0004
		0.7	g__4-29	0.0004
		0.8	MSBL3	0.0004
		0.8	Desulfomonile	0.0003
		0.5	Clostridium	0.0002
